# Supplementary material for: Use of DNA Methylation Profiling as a Molecular Classification Tool for Paediatric Central Nervous System Tumours: A Middle‐Income Country Population–Based Study
Source: Neuropathol Appl Neurobiol. 2025 Oct 1;51(5):e70041. doi: 10.1111/nan.70041 (PMC12488389; doi:10.1111/nan.70041)
Supplement: Supplementary file 7 — Table S2: Supporting Information. [file NAN-51-e70041-s005.xlsx]

## Sheet: Supplementary Table 02
Supplementary Table 02 - Molecular classification was obtained using DKFZ Brain Tumor Classifier (version 12.8)				Histopathological diagnosis			Methylation Classification (Classifer Version V12.8)
Case	Sentrix ID (.idat)	Tissue source	Material type	Pathological diagnosis according to WHO 2016	Grade	Method of histological review (central or local)	Family prediction	Calibrated score for family prediction	Subclass prediction	Calibrated score for subclass prediction	Subclass abbreviation	Classification interpretation	Did the calibrated score reach the cut-off to be considered for analysis?
CNS_001	205751540156_R03C01	Boldrini's Children Center	Frozen	Choroid plexus carcinoma	3	Local review	Choroid plexus tumours	0.98471529	Choroid plexus carcinoma, pediatric subtype	0.98416711	CPC_PED	Concordant with the initial diagnosis	Yes	N/A: not apply
CNS_002	205751530044_R02C01	Boldrini's Children Center	Frozen	Pilocytic astrocytoma	1	Local review	Medulloblastoma, SHH-activated	0.16090387	High-grade diffuse glioma of the midline/posterior fossa; H3/IDH-wildtype	0.12873118	PA_INF	No match and therefore disregarded	No	N/I: not informed
CNS_003	205061430185_R05C01	Boldrini's Children Center	Frozen	Classic medulloblastoma	4	Local review	Medulloblastoma non-WNT/non-SHH activated	0.99998432	Medulloblastoma Group 3, subclass IV	0.99826953	MB_G34_IV	Concordant with and refining the initial diagnosis	Yes
CNS_004	205090550092_R04C01	Boldrini's Children Center	Frozen	Classic medulloblastoma	4	Local review	Medulloblastoma, WNT activated	0.99999854	Medulloblastoma, WNT activated	0.99999854	MB_WNT	Concordant with and refining the initial diagnosis	Yes
CNS_005	205090550092_R08C01	Boldrini's Children Center	Frozen	Anaplastic ependymoma	3	Local review	Control brain tissues	0.97007564	Control tissue, hemispheric cortex	0.96972662	CTRL_HEMI	Control tissue – disregarded	N/A
CNS_006	205061430012_R01C01	Boldrini's Children Center	Frozen	Anaplastic astrocytoma	3	Local review	Diffuse midline glioma, H3K27-altered	0.99998707	Diffuse midline glioma, H3 K27-altered, subtype EGFR-altered	0.99993911	DMG_EGFR	New diagnosis	Yes
CNS_007	205751540029_R01C01	Boldrini's Children Center	Frozen	Classic medulloblastoma	4	Local review	Medulloblastoma non-WNT/non-SHH activated	0.82291752	Medulloblastoma Group 4, subclass VIII	0.74667854	MB_G34_VIII	Concordant with and refining the initial diagnosis	No
CNS_008	205751540154_R03C01	Boldrini's Children Center	Frozen	Ependymoma	2	Local review	Posterior fossa ependymoma group A	0.96105659	Posterior fossa group A (PFA) ependymoma, subclass 1c	0.92150019	EPN_PFA_1C	Concordant with and refining the initial diagnosis	Yes
CNS_009	205090550132_R01C01	Boldrini's Children Center	Frozen	Choroid plexus carcinoma	3	Local review	Choroid plexus tumours	0.99971635	Choroid plexus carcinoma, pediatric subtype	0.99970537	CPC_PED	Concordant with the initial diagnosis	Yes
CNS_010	205090550073_R08C01	Boldrini's Children Center	Frozen	Pilocytic astrocytoma	1	Local review	Medulloblastoma, SHH-activated	0.53860177	Control tissue, cerebellar hemisphere	0.50155716	MB_SHH_2	Control tissue – disregarded	N/A
CNS_012	205090550108_R07C01	Boldrini's Children Center	Frozen	Classic medulloblastoma	4	Local review	Medulloblastoma non-WNT/non-SHH activated	0.9998867	Medulloblastoma Group 3, subclass III	0.9201011	MB_G34_II	Concordant with and refining the initial diagnosis	Yes
CNS_013	205090550087_R06C01	Boldrini's Children Center	Frozen	Classic medulloblastoma	4	Local review	Medulloblastoma non-WNT/non-SHH activated	0.99995493	Medulloblastoma Group 3, subclass III	0.99690171	MB_G34_III	Concordant with and refining the initial diagnosis	Yes
CNS_014	205756360083_R08C01	Boldrini's Children Center	Frozen	CNS embryonal tumour	4	Local review	Pineoblastoma	0.96075711	Pineoblastoma, miRNA pathway altered, group 1A	0.91716403	PB_GRP1A	New diagnosis	Yes
CNS_015	205090550126_R06C01	Boldrini's Children Center	Frozen	Choroid plexus carcinoma	3	Local review	Choroid plexus tumours	0.67128455	Choroid plexus carcinoma, pediatric subtype	0.65457167	CPC_PED	Concordant with the initial diagnosis	No
CNS_016	205061430059_R07C01	Boldrini's Children Center	Frozen	Pineocytoma	1	Local review	Low-grade glioneuronal tumour	0.99993534	Rosette-forming glioneuronal tumour	0.99966618	RGNT	New diagnosis	Yes
CNS_017	205090550100_R07C01	Boldrini's Children Center	Frozen	Classic medulloblastoma	4	Local review	Medulloblastoma non-WNT/non-SHH activated	0.99987582	Medulloblastoma Group 3, subclass III	0.99381928	MB_G34_III	Concordant with and refining the initial diagnosis	Yes
CNS_018	205090550131_R08C01	Boldrini's Children Center	Frozen	Dysembryoplastic neuroepithelial tumour	1	Local review	Low-grade ganglioglial/neuroepithelial tumour	0.91210026	Supratentorial pilocytic astrocytoma	0.91185745	PA_CORT	New diagnosis	Yes
CNS_019	205090550092_R02C01	Boldrini's Children Center	Frozen	Multiform glioblastoma	4	Local review	Diffuse midline glioma, H3K27-altered	0.99825509	Diffuse midline glioma, H3 K27-altered, subtype H3 K27-mutant or EZHIP expressing	0.9982373	DMG_K27	New diagnosis	Yes
CNS_020	206390540142_R01C01	Boldrini's Children Center	Frozen	Anaplastic ependymoma	3	Local review	Pineoblastoma	0.9998767	Pineoblastoma, miRNA pathway altered, group 2	0.99843142	PB_GRP2	Concordant with and refining the initial diagnosis	Yes
CNS_021	205061430185_R01C01	Boldrini's Children Center	Frozen	Diffuse astrocytoma	1	Local review	Diffuse glioma, MYB- or MYBL1-altered	0.26449374	Diffuse astrocytoma, MYB or MYBL1-altered, subtype D (novel)	0.13287625	LGG_MYB_D	No match and therefore disregarded	No
CNS_022	205090550085_R01C01	Boldrini's Children Center	Frozen	Pilocytic astrocytoma	1	Local review	Medulloblastoma, SHH-activated	0.56239615	Control tissue, cerebellar hemisphere	0.5203522	MB_SHH_2	Control tissue – disregarded	N/A
CNS_023	205090550085_R04C01	Boldrini's Children Center	Frozen	Classic medulloblastoma	4	Local review	Medulloblastoma, WNT activated	0.99999518	Medulloblastoma, WNT activated	0.99999518	MB_WNT	Concordant with and refining the initial diagnosis	Yes
CNS_024	205090800003_R08C01	Boldrini's Children Center	Frozen	Pilocytic astrocytoma	1	Local review	Pilocytic astrocytoma	0.99999339	Infratentorial pilocytic astrocytoma	0.99999263	PA_INF	Concordant with and refining the initial diagnosis	Yes
CNS_025	205061430151_R06C01	Boldrini's Children Center	Frozen	CNS embryonal tumour	4	Local review	Pineoblastoma, MYC/FOXR2-activated	0.99974543	Pineoblastoma, MYC/FOXR2-activated	0.99974543	PB_FOXR2	New diagnosis	Yes
CNS_027	205061430012_R07C01	Boldrini's Children Center	Frozen	Anaplastic oligodendroglioma	3	Local review	Diffuse pediatric-type high-grade glioma, H3-wildtype and IDH-wildtype	0.33202244	Diffuse hemispheric glioma, H3 G34-mutant	0.25967256	ET_PLAG	No match and therefore disregarded	No
CNS_028	205090550108_R05C01	Boldrini's Children Center	Frozen	Choroid plexus papilloma	1	Local review	Choroid plexus tumours	0.9999217	Choroid plexus papilloma, pediatric subtype	0.99985509	CPP_PED	Concordant with the initial diagnosis	Yes
CNS_030	205061430012_R04C01	Boldrini's Children Center	Frozen	Choroid plexus carcinoma	3	Local review	Choroid plexus tumours	0.9969727	Choroid plexus carcinoma, pediatric subtype	0.99592983	CPC_PED	Concordant with the initial diagnosis	Yes
CNS_031	205090550126_R08C01	Boldrini's Children Center	Frozen	Classic medulloblastoma	4	Local review	Medulloblastoma, SHH-activated	0.99852116	Medulloblastoma, SHH-activated, subtype 3	0.87037821	MB_SHH_3	Concordant with and refining the initial diagnosis	Yes
CNS_033	205751530044_R08C01	Boldrini's Children Center	Frozen	Pilocytic astrocytoma	1	Local review	Pilocytic astrocytoma	0.98648638	Infratentorial pilocytic astrocytoma	0.98320576	PA_INF	Concordant with and refining the initial diagnosis	Yes
CNS_034	206390540132_R01C01	Boldrini's Children Center	Frozen	Mixed germ cells tumour	N/I	Local review	Germ cell tumours of the CNS	0.98911837	Yolk sac tumour	0.98897071	GCT_YOLKSAC	Concordant with and refining the initial diagnosis	Yes
CNS_035	205090550093_R02C01	Boldrini's Children Center	Frozen	Classic medulloblastoma	4	Local review	Medulloblastoma non-WNT/non-SHH activated	0.99976713	Medulloblastoma Group 4, subclass VII	0.99258798	MB_G34_VII	Concordant with and refining the initial diagnosis	Yes
CNS_036	206390550180_R06C01	Boldrini's Children Center	Frozen	Dysembryoplastic neuroepithelial tumour	1	Local review	Low-grade glioneuronal tumour	0.95072473	Control tissue, hemispheric cortex	0.79370476	DNET	Control tissue – disregarded	N/A
CNS_037	205090800003_R01C01	Boldrini's Children Center	Frozen	Pilocytic astrocytoma	1	Local review	Pilocytic astrocytoma	0.9983317	Infratentorial pilocytic astrocytoma	0.99794593	PA_INF	Concordant with and refining the initial diagnosis	Yes
CNS_038	205090550085_R05C01	Boldrini's Children Center	Frozen	Classic medulloblastoma	4	Local review	Medulloblastoma non-WNT/non-SHH activated	0.99997568	Medulloblastoma Group 4, subclass VII	0.99918873	MB_G34_VII	Concordant with and refining the initial diagnosis	Yes
CNS_039	205090550091_R07C01	Boldrini's Children Center	Frozen	Choroid plexus carcinoma	3	Local review	Choroid plexus tumours	0.99107549	Choroid plexus carcinoma, pediatric subtype	0.99023726	CPC_PED	Concordant with the initial diagnosis	Yes
CNS_040	206390540173_R02C01	Boldrini's Children Center	Frozen	Glioma angiocêntrico	1	Local review	Diffuse glioma, MYB- or MYBL1-altered	0.99999793	Angiocentric glioma, MYB/MYBL1-altered	0.99999763	AG_MYB	Concordant with and refining the initial diagnosis	Yes
CNS_041	205090550091_R06C01	Boldrini's Children Center	Frozen	Pilocytic astrocytoma	1	Local review	Pilocytic astrocytoma	0.99961318	Infratentorial pilocytic astrocytoma	0.99826079	PA_INF	Concordant with and refining the initial diagnosis	Yes
CNS_042	205751530150_R06C01	Boldrini's Children Center	Frozen	Desmoplastic medulloblastoma	4	Local review	Medulloblastoma, WNT activated	0.99998906	Medulloblastoma, WNT activated	0.99998906	MB_WNT	Concordant with and refining the initial diagnosis	Yes
CNS_043	205751540083_R05C01	Boldrini's Children Center	Frozen	CNS embryonal tumour	4	Local review	Pineoblastoma	0.99971943	Pineoblastoma, miRNA pathway altered, group 1A	0.99785141	PB_GRP1A	New diagnosis	Yes
CNS_044	205061430059_R02C01	Boldrini's Children Center	Frozen	Pilocytic astrocytoma	1	Local review	Pilocytic astrocytoma	0.99999916	Infratentorial pilocytic astrocytoma	0.99999909	PA_INF	Concordant with and refining the initial diagnosis	Yes
CNS_045	205090550073_R01C01	Boldrini's Children Center	Frozen	Choroid plexus carcinoma	3	Local review	Choroid plexus tumours	0.99904555	Choroid plexus carcinoma, pediatric subtype	0.99902484	CPC_PED	Concordant with the initial diagnosis	Yes
CNS_046	205090550126_R07C01	Boldrini's Children Center	Frozen	Pilocytic astrocytoma	1	Local review	Pilocytic astrocytoma	0.99999858	Supratentorial midline pilocytic astrocytoma	0.99999818	PA_MID	Concordant with and refining the initial diagnosis	Yes
CNS_047	205090550085_R06C01	Boldrini's Children Center	Frozen	Classic medulloblastoma	4	Local review	Medulloblastoma non-WNT/non-SHH activated	0.99999126	Medulloblastoma Group 3, subclass I	0.99944125	MB_G34_I	Concordant with and refining the initial diagnosis	Yes
CNS_048	205090800003_R05C01	Boldrini's Children Center	Frozen	Desmoplastic medulloblastoma	4	Local review	Medulloblastoma non-WNT/non-SHH activated	0.53172328	Medulloblastoma Group 3, subclass III	0.3145812	MB_G34_III	Concordant with and refining the initial diagnosis	No
CNS_049	205090550093_R01C01	Boldrini's Children Center	Frozen	Ependymoma	N/I	Local review	Posterior fossa ependymoma group A	0.99957321	Posterior fossa group A (PFA) ependymoma, subclass 1b	0.84277597	EPN_PFA_1B	Concordant with and refining the initial diagnosis	Yes
CNS_050	205061430059_R06C01	Boldrini's Children Center	Frozen	Ependymoma	N/I	Local review	Posterior fossa ependymoma group A	0.99998452	Posterior fossa group A (PFA) ependymoma, subclass 2b	0.99829995	EPN_PFA_2B	Concordant with and refining the initial diagnosis	Yes
CNS_051	205090800003_R02C01	Boldrini's Children Center	Frozen	Desmoplastic medulloblastoma	4	Local review	Medulloblastoma non-WNT/non-SHH activated	0.99822943	Medulloblastoma Group 4, subclass VII	0.99127605	MB_G34_VII	Concordant with and refining the initial diagnosis	Yes
CNS_052	206390550180_R04C01	Boldrini's Children Center	Frozen	Pilocytic astrocytoma	1	Local review	Low-grade glioneuronal tumour	0.99742833	Rosette-forming glioneuronal tumour	0.98971464	RGNT	New diagnosis	Yes
CNS_053	205090550073_R07C01	Boldrini's Children Center	Frozen	Ependymoma	3	Local review	Posterior fossa ependymoma group A	0.99567462	Posterior fossa group A (PFA) ependymoma, subclass 1c	0.98354694	EPN_PFA_1C	Concordant with and refining the initial diagnosis	Yes
CNS_054	206390540034_R05C01	Boldrini's Children Center	Frozen	Dysembryoplastic neuroepithelial tumour	1	Local review	Low-grade glioneuronal tumour	0.96908956	Control tissue, hemispheric cortex	0.80675841	DNET	Control tissue – disregarded	N/A
CNS_055	206390550159_R06C01	Boldrini's Children Center	Frozen	Ganglioglioma	1	Local review	Low-grade glioneuronal tumour	0.99537753	Diffuse glioneuronal tumour with oligodendroglioma-like features and nuclear clusters	0.99537648	DGONC	New diagnosis	Yes
CNS_056	205090550073_R02C01	Boldrini's Children Center	Frozen	Choroid plexus papilloma	1	Local review	Choroid plexus tumours	0.99999972	Choroid plexus papilloma, pediatric subtype	0.99999967	CPP_PED	Concordant with the initial diagnosis	Yes
CNS_057	205090550093_R03C01	Boldrini's Children Center	Frozen	Pilocytic astrocytoma	N/I	Local review	Pilocytic astrocytoma	0.99250146	Infratentorial pilocytic astrocytoma	0.98564753	PA_INF	Concordant with and refining the initial diagnosis	Yes
CNS_058	205090550100_R06C01	Boldrini's Children Center	Frozen	Germinoma	4	Local review	Germ cell tumours of the CNS	0.97688562	Germinoma, subtype KIT mutant (novel)	0.70796537	GCT_GERM_A	Concordant with and refining the initial diagnosis	Yes
CNS_059	205061430185_R06C01	Boldrini's Children Center	Frozen	Pilocytic astrocytoma	N/I	Local review	Pilocytic astrocytoma	0.99999756	Infratentorial pilocytic astrocytoma	0.99999727	PA_INF	Concordant with and refining the initial diagnosis	Yes
CNS_060	205090550085_R07C01	Boldrini's Children Center	Frozen	Desmoplastic medulloblastoma	4	Local review	Medulloblastoma non-WNT/non-SHH activated	0.99744104	Medulloblastoma Group 3, subclass I	0.73415094	MB_G34_V	Concordant with and refining the initial diagnosis	Yes
CNS_061	205090550085_R03C01	Boldrini's Children Center	Frozen	Classic medulloblastoma	4	Local review	Medulloblastoma non-WNT/non-SHH activated	0.99999541	Medulloblastoma Group 4, subclass V	0.99943838	MB_G34_V	Concordant with and refining the initial diagnosis	Yes
CNS_062	206390550117_R04C01	Boldrini's Children Center	Frozen	Ependymoma	2	Local review	Posterior fossa ependymoma group A	0.99996038	Posterior fossa group A (PFA) ependymoma, subclass 1c	0.99299849	EPN_PFA_1C	Concordant with and refining the initial diagnosis	Yes
CNS_063	205090550131_R01C01	Boldrini's Children Center	Frozen	Ganglioglioma	1	Local review	Low-grade ganglioglial/neuroepithelial tumour	0.98610358	Supratentorial pilocytic astrocytoma	0.98468453	PA_CORT	New diagnosis	Yes
CNS_064	206390550038_R01C01	Boldrini's Children Center	Frozen	Pilocytic astrocytoma	1	Local review	Pilocytic astrocytoma	0.99572848	Supratentorial midline pilocytic astrocytoma	0.99458344	PA_MID	Concordant with and refining the initial diagnosis	Yes
CNS_065	205090550100_R08C01	Boldrini's Children Center	Frozen	Pilocytic astrocytoma	N/I	Local review	Diffuse midline glioma, H3K27-altered	0.99895518	Diffuse midline glioma, H3 K27-altered, subtype H3 K27-mutant or EZHIP expressing	0.99895205	DMG_K27	New diagnosis	Yes
CNS_066	205090550100_R02C01	Boldrini's Children Center	Frozen	Ganglioglioma	1	Local review	Diffuse glioma, MYB- or MYBL1-altered	0.99194515	Diffuse astrocytoma, MYB or MYBL1-altered, subtype B [infratentorial] (novel)	0.95780459	LGG_MYB_B	New diagnosis	Yes
CNS_068	205756360092_R01C01	Boldrini's Children Center	Frozen	Classic medulloblastoma	4	Local review	Medulloblastoma non-WNT/non-SHH activated	0.9999906	Medulloblastoma Group 3, subclass II	0.99992101	MB_G34_II	Concordant with and refining the initial diagnosis	Yes
CNS_069	205090550087_R05C01	Boldrini's Children Center	Frozen	Pilocytic astrocytoma	1	Local review	Pilocytic astrocytoma	0.98213807	Infratentorial pilocytic astrocytoma	0.91835257	PA_INF	Concordant with and refining the initial diagnosis	Yes
CNS_070	206390540173_R07C01	Boldrini's Children Center	Frozen	Ependymoma	2	Local review	Posterior fossa ependymoma group A	0.9998389	Posterior fossa group A (PFA) ependymoma, subclass 1a	0.99112347	EPN_PFA_1A	Concordant with and refining the initial diagnosis	Yes
CNS_071	205090550132_R04C01	Boldrini's Children Center	Frozen	Dysembryoplastic neuroepithelial tumour	1	Local review	Low-grade glioneuronal tumour	0.95265638	Dysembryoplastic neuroepithelial tumour	0.91820305	DNET	Concordant with the initial diagnosis	Yes
CNS_072	205751540154_R06C01	Boldrini's Children Center	Frozen	Classic medulloblastoma	4	Local review	Medulloblastoma non-WNT/non-SHH activated	0.99986724	Medulloblastoma Group 4, subclass VIII	0.99922249	MB_G34_VIII	Concordant with and refining the initial diagnosis	Yes
CNS_073	205090550108_R02C01	Boldrini's Children Center	Frozen	Ganglioglioma	1	Local review	Low-grade glioneuronal tumour	0.63424344	Dysembryoplastic neuroepithelial tumour	0.47618946	DNET	New diagnosis	No
CNS_074	205090550092_R07C01	Boldrini's Children Center	Frozen	Classic medulloblastoma	4	Local review	Medulloblastoma, SHH-activated	0.94716418	Medulloblastoma, SHH-activated, subtype 2	0.58391124	MB_SHH_3	Concordant with and refining the initial diagnosis	Yes
CNS_075	205061430185_R07C01	Boldrini's Children Center	Frozen	Pilocytic astrocytoma	1	Local review	Pilocytic astrocytoma	0.99998166	Infratentorial pilocytic astrocytoma	0.99997006	PA_INF	Concordant with and refining the initial diagnosis	Yes
CNS_076	205090550091_R03C01	Boldrini's Children Center	Frozen	Pilocytic astrocytoma	1	Local review	Pilocytic astrocytoma	0.99999955	Infratentorial pilocytic astrocytoma	0.99999952	PA_INF	Concordant with and refining the initial diagnosis	Yes
CNS_077	205090550132_R08C01	Boldrini's Children Center	Frozen	Benign pineal cyst	N/A	Local review	Low-grade ganglioglial/neuroepithelial tumour	0.63114258	Polymorphous low-grade neuroepithelial tumour of the young	0.56962837	GG	New diagnosis	No
CNS_078	205090550100_R04C01	Boldrini's Children Center	Frozen	Pilocytic astrocytoma	1	Local review	Pilocytic astrocytoma	0.99999842	Infratentorial pilocytic astrocytoma	0.99999837	PA_INF	Concordant with and refining the initial diagnosis	Yes
CNS_079	205751540154_R02C01	Boldrini's Children Center	Frozen	Anaplastic ganglioglioma	3	Local review	Pilocytic astrocytoma	0.99999237	Supratentorial midline pilocytic astrocytoma	0.9999843	PA_MID	New diagnosis	Yes
CNS_081	205090550073_R06C01	Boldrini's Children Center	Frozen	Pilocytic astrocytoma	1	Local review	Pilocytic astrocytoma	0.99999834	Infratentorial pilocytic astrocytoma	0.99999831	PA_INF	Concordant with and refining the initial diagnosis	Yes
CNS_082	205090550093_R05C01	Boldrini's Children Center	Frozen	Pilocytic astrocytoma	1	Local review	Pilocytic astrocytoma	0.9999996	Supratentorial midline pilocytic astrocytoma	0.99999947	PA_MID	Concordant with and refining the initial diagnosis	Yes
CNS_084	205090550091_R04C01	Boldrini's Children Center	Frozen	Pilocytic astrocytoma	1	Local review	Pilocytic astrocytoma	0.99632669	Infratentorial pilocytic astrocytoma	0.98396858	PA_INF	Concordant with and refining the initial diagnosis	Yes
CNS_085	205061430059_R01C01	Boldrini's Children Center	Frozen	Mixed glioma	N/I	Local review	Low-grade ganglioglial/neuroepithelial tumour	0.21282294	Desmoplastic infantile ganglioglioma / desmoplastic infantile astrocytoma	0.19856932	DIG_DIA	No match and therefore disregarded	No
CNS_086	205756360083_R01C01	Boldrini's Children Center	Frozen	Ganglioglioma	1	Local review	Low-grade ganglioglial/neuroepithelial tumour	0.84233376	Supratentorial pilocytic astrocytoma	0.84200622	PA_CORT	New diagnosis	No
CNS_088	205090550092_R06C01	Boldrini's Children Center	Frozen	Classic medulloblastoma	4	Local review	Medulloblastoma non-WNT/non-SHH activated	0.99994802	Medulloblastoma Group 4, subclass VIII	0.99992218	MB_G34_VIII	Concordant with and refining the initial diagnosis	Yes
CNS_089	206390540173_R06C01	Boldrini's Children Center	Frozen	Pilocytic astrocytoma	1	Local review	Pilocytic astrocytoma	0.99996356	Infratentorial pilocytic astrocytoma	0.99996134	PA_INF	Concordant with and refining the initial diagnosis	Yes
CNS_090	205090550093_R04C01	Boldrini's Children Center	Frozen	Pilocytic astrocytoma	1	Local review	Pilocytic astrocytoma	0.99999635	Infratentorial pilocytic astrocytoma	0.99999566	PA_INF	Concordant with and refining the initial diagnosis	Yes
CNS_091	205751540154_R07C01	Boldrini's Children Center	Frozen	Ependymoma	2	Local review	Posterior fossa ependymoma group A	0.99303807	Posterior fossa group A (PFA) ependymoma, subclass 1c	0.91516809	EPN_PFA_1C	Concordant with and refining the initial diagnosis	Yes
CNS_092	205090550121_R01C01	Boldrini's Children Center	Frozen	Classic medulloblastoma	4	Local review	Medulloblastoma non-WNT/non-SHH activated	0.99991807	Medulloblastoma Group 4, subclass VIII	0.99955095	MB_G34_VIII	Concordant with and refining the initial diagnosis	Yes
CNS_093	205090550093_R06C01	Boldrini's Children Center	Frozen	Pilocytic astrocytoma	1	Local review	Pilocytic astrocytoma	0.99999784	Infratentorial pilocytic astrocytoma	0.99999771	PA_INF	Concordant with and refining the initial diagnosis	Yes
CNS_094	205090550126_R02C01	Boldrini's Children Center	Frozen	Anaplastic ependymoma	3	Local review	Supratentorial ependymoma, ZFTA fusion-positive	0.99842806	Supratentorial ependymoma, ZFTA fusion-positive, subtype ZFTA-RELA fused, subclass A	0.99760078	EPN_ST_ZFTA_RELA_A	Concordant with and refining the initial diagnosis	Yes
CNS_095	205061430059_R05C01	Boldrini's Children Center	Frozen	Dysembryoplastic neuroepithelial tumour	1	Local review	Diffuse high-grade neuroepithelial tumour [adult-type]	0.58196417	Extraventricular neurocytoma	0.38266852	HGG_E	New diagnosis	No
CNS_096	206390540118_R06C01	Boldrini's Children Center	Frozen	Ganglioglioma	1	Local review	Low-grade ganglioglial/neuroepithelial tumour	0.99016263	Supratentorial pilocytic astrocytoma	0.99009089	PA_CORT	New diagnosis	Yes
CNS_097	205090550131_R05C01	Boldrini's Children Center	Frozen	Pilocytic astrocytoma	1	Local review	Pilocytic astrocytoma	0.99671495	Infratentorial pilocytic astrocytoma	0.99653218	PA_INF	Concordant with and refining the initial diagnosis	Yes
CNS_098	205756360077_R04C01	Boldrini's Children Center	Frozen	Germinoma	2	Local review	Germ cell tumours of the CNS	0.99904789	Germinoma, subtype KIT mutant (novel)	0.99904378	GCT_GERM_KIT	Concordant with and refining the initial diagnosis	Yes
CNS_099	205090550132_R03C01	Boldrini's Children Center	Frozen	Pilocytic astrocytoma	1	Local review	Diffuse high-grade neuroepithelial tumour [adult-type]	0.68116518	Adult-type diffuse high grade glioma, IDH-wildtype, subtype E	0.53102461	HGG_E	New diagnosis	No
CNS_100	206390540078_R05C01	Boldrini's Children Center	Frozen	Anaplastic ependymoma	3	Local review	Posterior fossa ependymoma group B & posterior fossa subependymoma	0.92644688	Posterior fossa group B (PFB) ependymoma, subclass 4	0.87506922	EPN_PFB_4	Concordant with and refining the initial diagnosis	Yes
CNS_101	206390540078_R03C01	Boldrini's Children Center	Frozen	Ependymoma	3	Local review	Posterior fossa ependymoma group A	0.99999743	Posterior fossa group A (PFA) ependymoma, subclass 1b	0.99991274	EPN_PFA_1B	Concordant with and refining the initial diagnosis	Yes
CNS_102	205090550091_R05C01	Boldrini's Children Center	Frozen	Ganglioglioma	1	Local review	Pleomorphic xanthoastrocytoma(-like)	0.88676893	Pleomorphic xanthoastrocytoma	0.88676893	PXA	New diagnosis	No
CNS_103	206390540078_R08C01	Boldrini's Children Center	Frozen	Pilocytic astrocytoma	1	Local review	Pilocytic astrocytoma	0.99999686	Supratentorial midline pilocytic astrocytoma	0.99999057	PA_MID	Concordant with and refining the initial diagnosis	Yes
CNS_104	205061430185_R02C01	Boldrini's Children Center	Frozen	CNS embryonal tumour	1	Local review	CNS neuroblastoma, FOXR2-altered	0.99994719	CNS neuroblastoma, FOXR2-altered	0.99994719	CNS_NB_FOXR2	New diagnosis	Yes
CNS_106	205090550093_R08C01	Boldrini's Children Center	Frozen	Pilocytic astrocytoma	1	Local review	Pilocytic astrocytoma	0.9999992	Infratentorial pilocytic astrocytoma	0.99999902	PA_INF	Concordant with and refining the initial diagnosis	Yes
CNS_107	205090550092_R03C01	Boldrini's Children Center	Frozen	Classic medulloblastoma	4	Local review	Medulloblastoma, WNT activated	0.99999887	Medulloblastoma, WNT activated	0.99999887	MB_WNT	Concordant with and refining the initial diagnosis	Yes
CNS_108	205090550108_R04C01	Boldrini's Children Center	Frozen	Pilocytic astrocytoma	1	Local review	Pilocytic astrocytoma	0.99958554	Infratentorial pilocytic astrocytoma	0.9994389	PA_INF	Concordant with and refining the initial diagnosis	Yes
CNS_109	205061430151_R01C01	Boldrini's Children Center	Frozen	Craniopharyngioma	1	Local review	Craniopharyngioma	0.80226392	Papillary craniopharyngioma	0.78783041	CPH_PAP	Concordant with and refining the initial diagnosis	No
CNS_110	205090550087_R01C01	Boldrini's Children Center	Frozen	Pilomyxoid astrocytoma	N/A	Local review	Pilocytic astrocytoma	0.99999746	Supratentorial midline pilocytic astrocytoma	0.99999504	PA_MID	Concordant with and refining the initial diagnosis	Yes
CNS_111	205090550132_R07C01	Boldrini's Children Center	Frozen	RELA-positive ependymoma	2	Local review	Supratentorial ependymoma, ZFTA fusion-positive	0.99970209	Supratentorial ependymoma, ZFTA fusion-positive, subtype ZFTA-RELA fused, subclass A	0.99944416	EPN_ST_ZFTA_RELA_A	Concordant with the initial diagnosis	Yes
CNS_112	206390540078_R04C01	Boldrini's Children Center	Frozen	Pilocytic astrocytoma	1	Local review	Pilocytic astrocytoma	0.73737177	Infratentorial pilocytic astrocytoma	0.72175403	PA_INF	Concordant with and refining the initial diagnosis	No
CNS_113	206390540142_R04C01	Boldrini's Children Center	Frozen	Classic medulloblastoma	4	Local review	Medulloblastoma, WNT activated	0.99995244	Medulloblastoma, WNT activated	0.99995244	MB_WNT	Concordant with and refining the initial diagnosis	Yes
CNS_114	205751540156_R04C01	Boldrini's Children Center	Frozen	Multiform glioblastoma	4	Local review	Diffuse midline glioma, H3K27-altered	0.90421319	Diffuse midline glioma, H3 K27-altered, subtype H3 K27-mutant or EZHIP expressing	0.90407867	DMG_K27	New diagnosis	Yes
CNS_115	205090550087_R04C01	Boldrini's Children Center	Frozen	Ganglioglioma	1	Local review	Pleomorphic xanthoastrocytoma(-like)	0.9993132	Pleomorphic xanthoastrocytoma	0.9993132	PXA	New diagnosis	Yes
CNS_116	205751550166_R03C01	Boldrini's Children Center	Frozen	Pilocytic astrocytoma	1	Local review	Pilocytic astrocytoma	0.99997093	Infratentorial pilocytic astrocytoma	0.99996406	PA_INF	Concordant with and refining the initial diagnosis	Yes
CNS_117	205090550126_R04C01	Boldrini's Children Center	Frozen	Pilocytic astrocytoma	1	Local review	Pilocytic astrocytoma	0.99981803	Infratentorial pilocytic astrocytoma	0.99979981	PA_INF	Concordant with and refining the initial diagnosis	Yes
CNS_118	206390540078_R01C01	Boldrini's Children Center	Frozen	Pilocytic astrocytoma	1	Local review	Pilocytic astrocytoma	0.9999774	Infratentorial pilocytic astrocytoma	0.99997625	PA_INF	Concordant with and refining the initial diagnosis	Yes
CNS_119	206390540142_R05C01	Boldrini's Children Center	Frozen	Pilocytic astrocytoma	1	Local review	Pilocytic astrocytoma	0.99975109	Infratentorial pilocytic astrocytoma	0.99968323	PA_INF	Concordant with and refining the initial diagnosis	Yes
CNS_120	206390550038_R03C01	Boldrini's Children Center	Frozen	Pilocytic astrocytoma	1	Local review	Pilocytic astrocytoma	0.38834851	Infratentorial pilocytic astrocytoma, FGFR1-altered	0.32676281	PA_INF	No match and therefore disregarded	No
CNS_122	205751520096_R01C01	Boldrini's Children Center	Frozen	Dysembryoplastic neuroepithelial tumour	1	Local review	Low-grade glioneuronal tumour	0.73631093	Dysembryoplastic neuroepithelial tumour	0.49372771	DNET	Concordant with the initial diagnosis	No
CNS_123	205061430185_R08C01	Boldrini's Children Center	Frozen	Pilocytic astrocytoma	1	Local review	Pilocytic astrocytoma	0.99992271	Supratentorial midline pilocytic astrocytoma	0.99931019	PA_MID	Concordant with and refining the initial diagnosis	Yes
CNS_124	205090800003_R04C01	Boldrini's Children Center	Frozen	Epithelioid glioblastoma	4	Local review	Glioblastoma, IDH-wildtype	0.31087875	Ganglioglioma	0.29616703	GBM_MES_TYP	No match and therefore disregarded	No
CNS_125	205090550108_R03C01	Boldrini's Children Center	Frozen	Medulloblastoma nodular	4	Local review	Medulloblastoma, SHH-activated	0.99893286	Medulloblastoma, SHH-activated, subtype 2	0.99483765	MB_SHH_2	Concordant with and refining the initial diagnosis	Yes
CNS_126	205061430185_R03C01	Boldrini's Children Center	Frozen	Classic medulloblastoma	4	Local review	Control brain tissues	0.83269588	Control tissue, cerebellar hemisphere	0.83269579	CTRL_CBM	Control tissue – disregarded	N/A
CNS_127	205061430059_R04C01	Boldrini's Children Center	Frozen	Craniopharyngioma	1	Local review	Pilocytic astrocytoma	0.97827161	Supratentorial midline pilocytic astrocytoma	0.95819209	PA_MID	New diagnosis	Yes
CNS_128	205090550095_R03C01	Boldrini's Children Center	Frozen	Adamantinomatous craniopharyngioma	1	Local review	Control tissue, reactive tumour microenvironment	0.17965242	Control tissue, reactive tumour microenvironment	0.17965242	CTRL_REACTIVE	Control tissue – disregarded	N/A
CNS_131	205090550085_R08C01	Boldrini's Children Center	Frozen	Medulloblastoma nodular	4	Local review	Medulloblastoma, SHH-activated	0.99948998	Medulloblastoma, SHH-activated, subtype 2	0.97248115	MB_SHH_2	Concordant with and refining the initial diagnosis	Yes
CNS_132	205090550085_R02C01	Boldrini's Children Center	Frozen	Pilocytic astrocytoma	1	Local review	Pilocytic astrocytoma	0.77297719	Infratentorial pilocytic astrocytoma, FGFR1-altered	0.47536863	PA_INF_FGFR	Concordant with and refining the initial diagnosis	No
CNS_133	205090550131_R03C01	Boldrini's Children Center	Frozen	Ganglioglioma	1	Local review	Low-grade ganglioglial/neuroepithelial tumour	0.99996868	Ganglioglioma	0.99767375	GG	Concordant with the initial diagnosis	Yes
CNS_134	205756360077_R03C01	Boldrini's Children Center	Frozen	Pilocytic astrocytoma	1	Local review	Pilocytic astrocytoma	0.99998786	Infratentorial pilocytic astrocytoma	0.99998697	PA_INF	Concordant with and refining the initial diagnosis	Yes
CNS_135	205090550121_R08C01	Boldrini's Children Center	Frozen	Ganglioglioma	1	Local review	Pilocytic astrocytoma	0.99981512	Infratentorial pilocytic astrocytoma	0.99979994	PA_INF	New diagnosis	Yes
CNS_136	205751550166_R01C01	Boldrini's Children Center	Frozen	Ependymoma	2	Local review	Supratentorial ependymoma, YAP1-fused	0.99990836	Supratentorial ependymoma, YAP1-fused	0.99990836	EPN_YAP	Concordant with and refining the initial diagnosis	Yes
CNS_137	205751530145_R01C01	Boldrini's Children Center	Frozen	Subependymoma	1	Local review	Neuroepithelial tumour, PLAGL1-fused	1	Neuroepithelial tumour, PLAGL1-fused	1	NET_PLAGL1_FUS	New diagnosis	Yes
CNS_138	205751550096_R02C01	Boldrini's Children Center	Frozen	Subependymoma	1	Local review	Spinal subependymoma	0.89669973	Spinal subependymoma [subtype A]	0.84071297	EPN_SPINE_SE_A	Concordant with and refining the initial diagnosis	Yes
CNS_139	205090550100_R03C01	Boldrini's Children Center	Frozen	CNS embryonal tumour	4	Local review	Medulloblastoma non-WNT/non-SHH activated	0.75516683	Medulloblastoma Group 3, subclass II	0.24061521	MB_G34_III	New diagnosis	No
CNS_140	206390540118_R08C01	Boldrini's Children Center	Frozen	Ganglioglioma	1	Local review	Pilocytic astrocytoma	0.99997549	Infratentorial pilocytic astrocytoma	0.99988217	PA_INF	New diagnosis	Yes
CNS_141	205061430185_R04C01	Boldrini's Children Center	Frozen	Dysembryoplastic neuroepithelial tumour	1	Local review	Control tissue, reactive tumour microenvironment	0.57879721	Control tissue, reactive tumour microenvironment	0.57879721	CTRL_REACTIVE	Control tissue – disregarded	N/A
CNS_142	206390540118_R05C01	Boldrini's Children Center	Frozen	Pilocytic astrocytoma	1	Local review	Pilocytic astrocytoma	0.99998269	Infratentorial pilocytic astrocytoma	0.99995003	PA_INF	Concordant with and refining the initial diagnosis	Yes
CNS_143	205751540064_R01C01	Boldrini's Children Center	Frozen	Pilocytic astrocytoma	1	Local review	Pilocytic astrocytoma	0.99997803	Infratentorial pilocytic astrocytoma	0.99997296	PA_INF	Concordant with and refining the initial diagnosis	Yes
CNS_144	206390540034_R04C01	Boldrini's Children Center	Frozen	Desmoplastic medulloblastoma	4	Local review	Medulloblastoma, SHH-activated	0.99462384	Medulloblastoma, SHH-activated, subtype 2	0.44733699	MB_SHH_3	Concordant with and refining the initial diagnosis	No
CNS_145	205090550087_R07C01	Boldrini's Children Center	Frozen	Classic medulloblastoma	4	Local review	Medulloblastoma, WNT activated	0.99975754	Medulloblastoma, WNT activated	0.99975754	MB_WNT	Concordant with and refining the initial diagnosis	Yes
CNS_148	205090550131_R07C01	Boldrini's Children Center	Frozen	Pilomyxoid astrocytoma	N/A	Local review	Pilocytic astrocytoma	0.99999808	Supratentorial midline pilocytic astrocytoma	0.99999595	PA_MID	Concordant with and refining the initial diagnosis	Yes
CNS_149	205090550100_R05C01	Boldrini's Children Center	Frozen	Dysembryoplastic neuroepithelial tumour	1	Local review	Low-grade glioneuronal tumour	0.99997663	Dysembryoplastic neuroepithelial tumour	0.99777164	DNET	Concordant with the initial diagnosis	Yes
CNS_150	205090550092_R01C01	Boldrini's Children Center	Frozen	Ependymoma	N/I	Local review	Posterior fossa ependymoma group A	0.99952697	Posterior fossa group A (PFA) ependymoma, subclass 2a	0.99635346	EPN_PFA_2A	Concordant with and refining the initial diagnosis	Yes
CNS_151	206390550038_R04C01	Boldrini's Children Center	Frozen	Pilocytic astrocytoma	1	Local review	Pilocytic astrocytoma	0.99939356	Infratentorial pilocytic astrocytoma	0.99925954	PA_INF	Concordant with and refining the initial diagnosis	Yes
CNS_152	205090800003_R03C01	Boldrini's Children Center	Frozen	CNS embryonal tumour	4	Local review	Atypical teratoid rhabdoid tumour	0.11459913	Atypical teratoid rhabdoid tumour, SHH activated	0.09452067	ATRT_SHH	No match and therefore disregarded	No
CNS_153	205090550100_R01C01	Boldrini's Children Center	Frozen	Pilocytic astrocytoma	1	Local review	Low-grade ganglioglial/neuroepithelial tumour	0.41146827	Control tissue, reactive tumour microenvironment	0.41020007	DIG_DIA	Control tissue – disregarded	N/A
CNS_154	205090550095_R08C01	Boldrini's Children Center	Frozen	Desmoplastic medulloblastoma	4	Local review	Medulloblastoma, SHH-activated	0.99813354	Medulloblastoma, SHH-activated, subtype 2	0.58560342	MB_SHH_2	Concordant with and refining the initial diagnosis	Yes
CNS_155	205756360083_R06C01	Boldrini's Children Center	Frozen	Ganglioglioma	1	Local review	Pleomorphic xanthoastrocytoma(-like)	0.99997594	Pleomorphic xanthoastrocytoma	0.99997594	PXA	New diagnosis	Yes
CNS_156	205751540156_R08C01	Boldrini's Children Center	Frozen	CNS embryonal tumour	1	Local review	Diffuse pediatric-type high-grade glioma, H3-wildtype and IDH-wildtype	0.99997625	Diffuse paediatric-type high grade glioma, MYCN subtype	0.99969392	pedHGG_MYCN	New diagnosis	Yes
CNS_157	205090550091_R08C01	Boldrini's Children Center	Frozen	Desmoplastic medulloblastoma	4	Local review	Medulloblastoma, SHH-activated	0.99979378	Medulloblastoma, SHH-activated, subtype 1	0.99679333	MB_SHH_1	Concordant with and refining the initial diagnosis	Yes
CNS_158	205751540154_R05C01	Boldrini's Children Center	Frozen	CNS embryonal tumour	4	Local review	Supratentorial ependymoma, ZFTA fusion-positive	0.08813323	Cauda equina neuroendocrine tumour [paraganglioma], subtype non-CIMP	0.04887632	EPN_ST_ZFTA_RELA_A	No match and therefore disregarded	No
CNS_159	205061430151_R03C01	Boldrini's Children Center	Frozen	Imature teratoma	3	Local review	Germ cell tumours of the CNS	0.99999839	Teratoma	0.99999839	GCT_TERA	Concordant with the initial diagnosis	Yes
CNS_160	205090550092_R05C01	Boldrini's Children Center	Frozen	Ependymoma	N/I	Local review	Posterior fossa ependymoma group A	0.98860803	Posterior fossa group A (PFA) ependymoma, subclass 1f	0.74076354	EPN_PFA_1D	Concordant with and refining the initial diagnosis	Yes
CNS_161	206390540077_R08C01	Boldrini's Children Center	Frozen	Desmoplastic medulloblastoma	4	Local review	Medulloblastoma, SHH-activated	0.99996979	Medulloblastoma, SHH-activated, subtype 4	0.99586936	MB_SHH_4	Concordant with and refining the initial diagnosis	Yes
CNS_162	205751550094_R08C01	Boldrini's Children Center	Frozen	Diffuse astrocytoma	3	Local review	Control brain tissues	0.97872105	Control tissue, white matter (corpus callosum)	0.97572579	CTRL_CORPCAL	Control tissue – disregarded	N/A
CNS_163	205090550095_R02C01	Boldrini's Children Center	Frozen	Ependymoma	2	Local review	Posterior fossa ependymoma group A	0.99978481	Posterior fossa group A (PFA) ependymoma, subclass 1f	0.99877458	EPN_PFA_1F	Concordant with and refining the initial diagnosis	Yes
CNS_166	206390540034_R06C01	Boldrini's Children Center	Frozen	Pilocytic astrocytoma	1	Local review	Pilocytic astrocytoma	0.99999644	Supratentorial midline pilocytic astrocytoma	0.9999927	PA_MID	Concordant with and refining the initial diagnosis	Yes
CNS_167	205090550073_R05C01	Boldrini's Children Center	Frozen	Adamantinomatous craniopharyngioma	1	Local review	Craniopharyngioma	0.99956014	Adamantinomatous craniopharyngioma	0.99955989	CPH_ADM	Concordant with the initial diagnosis	Yes
CNS_169	205090550131_R04C01	Boldrini's Children Center	Frozen	Adamantinomatous craniopharyngioma	1	Local review	Craniopharyngioma	0.99987718	Adamantinomatous craniopharyngioma	0.99987714	CPH_ADM	Concordant with the initial diagnosis	Yes
CNS_170	205090550121_R05C01	Boldrini's Children Center	Frozen	Large cells medulloblastoma	4	Local review	Medulloblastoma, SHH-activated	0.98580334	Medulloblastoma, SHH-activated, subtype 4	0.6563651	MB_SHH_4	Concordant with and refining the initial diagnosis	Yes
CNS_171	206390540142_R02C01	Boldrini's Children Center	Frozen	Craniopharyngioma	1	Local review	Subependymal giant cell astrocytoma	0.5083591	Control tissue, reactive tumour microenvironment	0.5083591	SEGA	Control tissue – disregarded	N/A
CNS_173	205061430151_R07C01	Boldrini's Children Center	Frozen	Immature teratoma	N/I	Local review	Low-grade ganglioglial/neuroepithelial tumour	0.58863045	Ganglioglioma	0.56152324	GG	New diagnosis	No
CNS_174	205090550131_R02C01	Boldrini's Children Center	Frozen	Intracerebral mixoma	N/I	Local review	Meningioma	0.62856173	Meningioma, subclass benign 3	0.54423315	MNG_BEN_3	New diagnosis	No
CNS_175	205090550131_R06C01	Boldrini's Children Center	Frozen	Central neurocytoma	2	Local review	Diffuse glioneuronal tumours	0.99241602	Diffuse glioneuronal tumour, subtype A	0.99241448	GNT_A	New diagnosis	Yes
CNS_176	205090550091_R01C01	Boldrini's Children Center	Frozen	Angiomatous meningioma	1	Local review	Control brain tissues	0.98217414	Control tissue, hemispheric cortex	0.98156972	CTRL_HEMI	Control tissue – disregarded	N/A
CNS_177	205090800003_R07C01	Boldrini's Children Center	Frozen	Ganglioglioma	1	Local review	Pilocytic astrocytoma	0.56365244	Control tissue, reactive tumour microenvironment	0.44272648	PA_MID	Control tissue – disregarded	N/A
CNS_178	205061430151_R08C01	Boldrini's Children Center	Frozen	Classic medulloblastoma	4	Local review	Control brain tissues	0.77377312	Control tissue, hemispheric cortex	0.7707566	CTRL_HEMI	Control tissue – disregarded	N/A
CNS_179	206390540173_R03C01	Boldrini's Children Center	Frozen	Meningioma	1	Local review	Meningioma	0.99993587	Meningioma, subclass benign 3	0.99813511	MNG_BEN_3	Concordant with and refining the initial diagnosis	Yes
CNS_180	206390550180_R01C01	Boldrini's Children Center	Frozen	Mature teratoma	N/A	Local review	Control tissue, reactive tumour microenvironment	0.38666093	Control tissue, reactive tumour microenvironment	0.38666093	CTRL_REACTIVE	Control tissue – disregarded	N/A
CNS_182	205090550126_R01C01	Boldrini's Children Center	Frozen	Pilocytic astrocytoma	N/I	Local review	Meningioma	0.40298569	Meningioma, subclass benign 3	0.34170059	MNG_BEN_3	No match and therefore disregarded	No
CNS_183	205061430151_R05C01	Boldrini's Children Center	Frozen	Schwannoma	1	Local review	Schwann-cell tumours	0.9999127	Schwannoma	0.99991184	SCHW	Concordant with the initial diagnosis	Yes
CNS_184	205090550095_R06C01	Boldrini's Children Center	Frozen	Adamantinomatous craniopharyngioma and scamopapilary	1	Local review	Craniopharyngioma	0.57113331	Papillary craniopharyngioma	0.56476954	CPH_PAP	Concordant with the initial diagnosis	No
CNS_185	205090550087_R02C01	Boldrini's Children Center	Frozen	Meningioma	1	Local review	Meningioma	0.99959375	Meningioma, subclass benign 1	0.99901418	MNG_BEN_1	Concordant with and refining the initial diagnosis	Yes
CNS_186	205061430012_R02C01	Boldrini's Children Center	Frozen	Craniopharyngioma	1	Local review	Control tissue, reactive tumour microenvironment	0.65557431	Control tissue, reactive tumour microenvironment	0.65557431	CTRL_REACTIVE	Control tissue – disregarded	N/A
CNS_187	205090550126_R03C01	Boldrini's Children Center	Frozen	Pilocytic astrocytoma	2	Local review	Histiocytic tumours	0.4068732	Langerhans cell histiocytosis	0.4068732	LCH	No match and therefore disregarded	No
CNS_188	206390540173_R08C01	Boldrini's Children Center	Frozen	Imature teratoma	N/I	Local review	Germ cell tumours of the CNS	0.9920225	Teratoma	0.99201651	GCT_TERA	Concordant with the initial diagnosis	Yes
CNS_189	206390550117_R03C01	Boldrini's Children Center	Frozen	Pilocytic astrocytoma	1	Local review	Control tissue, reactive tumour microenvironment	0.17460159	Control tissue, reactive tumour microenvironment	0.17306319	DIG_DIA	Control tissue – disregarded	N/A
CNS_190	206390540077_R06C01	Boldrini's Children Center	Frozen	Atypical rhabdoid teratoid	4	Local review	Atypical teratoid rhabdoid tumour	0.99969555	Atypical teratoid rhabdoid tumour, SHH activated	0.99964987	ATRT_SHH	Concordant with and refining the initial diagnosis	Yes
CNS_192	205061430012_R06C01	Boldrini's Children Center	Frozen	Choroid plexus carcinoma	3	Local review	Atypical teratoid rhabdoid tumour	0.90635634	Atypical teratoid rhabdoid tumour, Tyrosinase activated	0.90576454	ATRT_TYR	New diagnosis	Yes
CNS_193	205090550121_R07C01	Boldrini's Children Center	Frozen	Pleomorphic xantoastrocytoma	3	Local review	Subependymal giant cell astrocytoma	0.42708089	Control tissue, reactive tumour microenvironment	0.42708089	SEGA	Control tissue – disregarded	N/A
CNS_195	206390540078_R02C01	Boldrini's Children Center	Frozen	Pilomyxoid astrocytoma	2	Local review	Malignant peripheral nerve-sheath tumour	0.50413786	Malignant peripheral nerve sheath tumour [spinal or atypical type]	0.32465304	MPNST_ATYP	New diagnosis	No
CNS_198	205090550093_R07C01	Boldrini's Children Center	Frozen	Classic medulloblastoma	4	Local review	Atypical teratoid rhabdoid tumour	0.99999999	Atypical teratoid rhabdoid tumour, SHH activated	0.99999996	ATRT_SHH	New diagnosis	Yes
CNS_199	205061430012_R08C01	Boldrini's Children Center	Frozen	CNS embryonal tumour	N/I	Local review	Atypical teratoid rhabdoid tumour	0.99989117	Atypical teratoid rhabdoid tumour, SHH activated	0.99975493	ATRT_SHH	New diagnosis	Yes
CNS_200	205090550095_R04C01	Boldrini's Children Center	Frozen	Schwannoma	1	Local review	Schwann-cell tumours	0.99996865	Schwannoma	0.99996305	SCHW	Concordant with the initial diagnosis	Yes
CNS_201	205061430012_R05C01	Boldrini's Children Center	Frozen	Primary malignant CNS melanoma	4	Local review	Melanocytic tumours	0.95108737	Melanoma [metastatic]	0.95108737	MET_MEL	Concordant with the initial diagnosis	Yes
CNS_202	206390540078_R06C01	Boldrini's Children Center	Frozen	Schwannoma	1	Local review	Schwann-cell tumours	0.9997009	Schwannoma	0.99965367	SCHW	Concordant with the initial diagnosis	Yes
CNS_203	205090550073_R04C01	Boldrini's Children Center	Frozen	Pleomorphic xantoastrocytoma	2	Local review	Inflammatory microenvironment	0.23901073	Control tissue, reactive tumour microenvironment	0.23901073	INFLAM_ENV	Control tissue – disregarded	N/A
CNS_204	206390550038_R02C01	Boldrini's Children Center	Frozen	Atypical rhabdoid teratoid	4	Local review	Atypical teratoid rhabdoid tumour	0.99999261	Atypical teratoid rhabdoid tumour, MYC activated	0.99998897	ATRT_MYC	Concordant with and refining the initial diagnosis	Yes
CNS_205	205061430012_R03C01	Boldrini's Children Center	Frozen	Atypical rhabdoid teratoid	4	Local review	Atypical teratoid rhabdoid tumour	0.99999931	Atypical teratoid rhabdoid tumour, MYC activated	0.99999871	ATRT_MYC	Concordant with and refining the initial diagnosis	Yes
